# Supplementary material for: β-catenin-promoted cholesterol metabolism protects against cellular senescence in naked mole-rat cells
Source: Commun Biol. 2021 Mar 19;4:357. doi: 10.1038/s42003-021-01879-8 (PMC7979689; doi:10.1038/s42003-021-01879-8)
Supplement: Supplementary file 4 — Supplementary Data 1 [file 42003_2021_1879_MOESM4_ESM.xlsx]

## Sheet: Figure 1
Figure 1d	Day	NLF			NSF			NIH3T3
	0	0.262	0.218	0.215	0.266	0.191	0.217	0.22	0.185	0.193
	1	0.273	0.297	0.328	0.298	0.343	0.303	0.331	0.259	0.311
	3	0.301	0.37	0.341	0.405	0.376	0.457	0.621	0.556	0.778
	5	0.405	0.528	0.397	0.415	0.48	0.548	0.951	1.001	1.294
	7	0.474	0.441	0.482	0.587	0.51	0.48	1.58	1.452	1.495

## Sheet: Figure 2
Figure 2b		NSF shControl				NSF shcat #1				NSF shcat #2
	FOP	0.053	0.051	0.048	0.074	0.013	0.042	0.028	0.065	0.021	0.019	0.015	0.009
	TOP	2.1534	2.4615	2.3934	2.0692	1.2894	1.0316	0.943	1.0287	1.2139	0.7168	0.744	0.8845
Figure 2d	Day	NSF shControl			shβcat #1			shβcat #2
	0	0.204	0.197	0.194	0.206	0.205	0.199	0.198	0.2	0.202
	3	0.217	0.202	0.211	0.218	0.219	0.216	0.209	0.208	0.201
	6	0.237	0.248	0.263	0.223	0.224	0.217	0.208	0.21	0.211
	9	0.293	0.276	0.302	0.221	0.23	0.224	0.232	0.213	0.218
	12	0.392	0.403	0.381	0.232	0.246	0.229	0.216	0.216	0.234
	15	0.538	0.49	0.541	0.237	0.244	0.254	0.219	0.246	0.227
	18	0.741	0.621	0.679	0.254	0.25	0.249	0.276	0.229	0.228
	21	0.755	0.818	0.912	0.264	0.287	0.358	0.251	0.28	0.282

## Sheet: Figure 4
Figure 4a		shControl			shß-catenin #1			shß-catenin #2			MSF
	[Cholesterol]	0.46	0.45	0.43	0.222	0.228	0.231	0.295	0.289	0.275	0.334	0.346	0.35
Figure 4c		NSF					NLF					NSF shß-catenin #1
	DMSO	0.194	0.171	0.21	0.169	0.1	0.056	0.046	0.043	0.027	0.043	0.739	0.479	0.72	0.56	0.625
	25nM	0.361	0.347	0.51	0.42	0.48	0.093	0.053	0.065	0.074	0.071	0.589	0.657	0.641	0.745	0.658
	50nM	0.605	0.629	0.541	0.55	0.41	0.21	0.25	0.238	0.154	0.21	0.889	0.86	0.7255	0.758	0.808
	100nM	0.797	0.74	0.576	0.7534	0.717	0.26	0.283	0.36	0.277	0.294	0.816	0.781	0.964	0.839	0.85
Figure 4e		shControl				shß-catenin
	DMSO	0.1471	0.2096	0.1388	0.1884	0.6667	0.5555	0.7021	0.7567
	100M Lovastatin	0.5882	0.503	0.6964	0.671	0.73	0.625	0.718	0.761

## Sheet: Figure 5
Figure 5c		NSF shControl	NSF shβ-catenin
	β-catenin	0.74814	0.0876855
	Cyclin D1	0.742986	0.248265
	Apolipoprotein F	0.361154	0.00255813

## Sheet: Figure 6
Figure 6b		shControl			shApoF			shcat #1
	ß-catenin	1.34595	1.45545	1.7175	1.23293	1.29746	1.61428	0.168992	0.2903	0.297528
	ApoF	0.400719	0.67739	0.626495	0.220247	0.176346	0.0837765	0.151624	0.126187	0.0985602
	CyClin D1	0.930328	0.548153	0.479589	0.484544	0.251369	0.178667	0.365031	0.351819	0.38984
Figure 6c	shControl	shβ-catenin	shApoF
	4.61	1.24	1.61
	3.85	1.94	1.29
	4.35	1.48	1.62
Figure 6d	shControl	shβ-catenin	shApoF
	23.1	66.7	40
	11.6	78.3	40.1
	20.5	82.6	46.7

## Sheet: Figure 7
Figure 7b	ApoF	shControl + ApoF OE	ApoF OE -> shß-catenin	shß-catenin -> ApoF OE
	19.23	23.73	24.1	76.53
	20.01	25.47	23.14	78.14
	25.68	28.61	17.52	90.48

## Sheet: Figure 8
Figure 8b		DMSO					NAC
	shControl	21.1136	23.01	24.383	22.0034	17.9139	57.0818	55.4206	55.2978	55.9203	57.2308
	shß-catenin #1	14.0305	12.603	13.298	11.204	12.695	27.101	26.128	32.6019	27.5306	27.4122
	shApoF	14.4425	15.0737	16.796	12.198	13.81	34.6532	38.2693	39.4922	41.7013	44.9492

## Sheet: Supple 2
Figure S2b		NSF			MSF
	32C, 3.0% O2 , 10% Serum	2.037	1.612	1.534	0.304	0.66	0.612
	32C, 3.0% O2 , 15% Serum	1.362	1.215	1.264	0.279	0.563	0.473
	32C, 16.5% O2 , 10% Serum	0.755	1.016	0.93	0.309	0.466	0.374
	32C, 16.5% O2 , 15% Serum	1.525	1.342	1.483	0.106	0.375	0.262
	37C, 3.0% O2 , 10% Serum	1.755	1.556	1.724	0.174	0.431	0.344
	37C, 3.0% O2 , 15% Serum	1.548	1.322	1.411	0.35	0.564	0.452
	37C, 16.5% O2 , 10% Serum	0.805	0.872	0.861	0.147	0.411	0.315
	37C, 16.5% O2 , 15% Serum	1.126	0.971	1.069	0.142	0.425	0.277

## Sheet: Supple 3
Figure S3a	shControl	shß-catenin #1	shß-catenin #2
	34.53	83.33	82.5
	32.28	86.48	89.28
	32.78	90.77	91.32
	32.31	92.03	90.02

## Sheet: Supple 5
Figure S5c		1x104 cells/mL			2x104 cells/mL
	NSF (2-Propanol)	0.011	0.014	0.015	0.021	0.02	0.017
	MSF (2-Propanol)	0.001	0.002	0	0	0.004	0.001
	NSF (TEP)	0.034	0.029	0.025	0.028	0.029	0.034
	MSF (TEP)	0.0025	0.004	0.003	0.006	0.005	0.004

[truncated: 4 more sheets: Supple 6, Supple 7, Supple 8, Supple 15]
